# Supplementary material for: The Effect of Statins on Carotid Intima–Media Thickness and C–Reactive Protein in Type 2 Diabetes Mellitus: A Meta–Analysis
Source: J Cardiovasc Dev Dis. 2024 Sep 4;11(9):276. doi: 10.3390/jcdd11090276 (PMC11432595; doi:10.3390/jcdd11090276)
Supplement: Supplementary file 1 [file jcdd-11-00276-s001.zip]

Archive with 2 entries (2 files):
- jcdd-3149835-supplementary File S1_PRISMA checklist.pdf
- jcdd-3149835-supplementary File S2.pdf
